# Supplementary material for: The Effect of an Educational Strategy on Mothers’ Knowledge and Practices Regarding Their Children’s Oral Health
Source: Pediatr Rep. 2026 Mar 12;18(2):41. doi: 10.3390/pediatric18020041 (PMC13010658; doi:10.3390/pediatric18020041)
Supplement: Supplementary file 1 [file pediatrrep-18-00041-s001.zip]

Archive with 1 entries (1 files):
- pediatrrep-4117538-supplementary.pdf
